# Supplementary material for: Integrated analysis of oral tongue squamous cell carcinoma identifies key variants and pathways linked to risk habits, HPV, clinical parameters and tumor recurrence
Source: F1000Res. 2015 Nov 5;4:1215. [Version 1] doi: 10.12688/f1000research.7302.1 (PMC4706066; doi:10.12688/f1000research.7302.1)
Supplement: Supplementary file 1 [file f1000research-4-7870-s0000.tgz]

Archive with 1 entries (1 files):
- 4007fd05-e466-4e59-a4ef-512f9d41f650.zip
